# Supplementary material for: Species-specific quantification of circulating ebolavirus burden using VP40-derived peptide variants
Source: PLoS Pathog. 2021 Nov 8;17(11):e1010039. doi: 10.1371/journal.ppat.1010039 (PMC8601621; doi:10.1371/journal.ppat.1010039)
Supplement: S1 Table — (XLSX) [file ppat.1010039.s007.xlsx]

## Sheet: MRM p12
S1. Table VLP VP40 mass content determined by MRM analysis of p12
EBOV VLP sample
Replicate	Log10 peak area (y)	log10 concentration (x)	VP40 Conc. (nM) Based on curve equation y=1.232x+4.078	Molecular weight of VP40 (Da)	VP40 mass (ng) in the sample	VP40 mass percentage in 2 ug VLP proteins	Average mass content	Standard deviation of mass content
1	5.70456	1.32045	20.9146	35183	367.919	0.183959	0.188383	0.0348047
2	5.58874	1.2264	16.8424		296.283	0.148141
3	5.83108	1.42318	26.4957		466.1	0.23305
SUDV VLP sample
Replicate	Log10 peak area (y)	log10 concentration (x)	VP40 Conc. (nM) Based on curve equation y=1.295x+5.11	Molecular weight of VP40 (Da)	VP40 mass (ng) in the sample	VP40 mass percentage in 2 ug VLP proteins	Average mass content	Standard deviation of mass content
1	6.94323	1.37006	23.4456	35475	415.866	0.207933	0.209915	0.0256967
2	6.85589	1.30616	20.2375		358.963	0.179482
3	7.03409	1.43655	27.3242		484.663	0.242332
