# Supplementary material for: Species-specific quantification of circulating ebolavirus burden using VP40-derived peptide variants
Source: PLoS Pathog. 2021 Nov 8;17(11):e1010039. doi: 10.1371/journal.ppat.1010039 (PMC8601621; doi:10.1371/journal.ppat.1010039)
Supplement: S2 Table — (XLSX) [file ppat.1010039.s008.xlsx]

## Sheet: EBOV peptide 8
MRM analysis of EBOV peptide 8 in VLP spiked-in plasma
VLP protein concentration (µg/mL)	VLP protein content (ng)	Peak area of peptide LGPGIPDHPLR - 586.3327++	Peak area of peptide LGPGIPDHPLR - 591.3369++ (heavy)	peak area ratio	Library Dot Product	signal-to-noise ratio (SN)
0	0	16605.1	133161	0.124699	0.4445	14.74
0	0	1042.38	105383	0.00989132	0.4693	No peak
0	0	12103.3	18507732	0.000653962	0.6271	No peak
0	0	10377.1	2.03129e+06	0.00510864	0.5703	No peak
0	0	13844.2	25485956	0.000543211	0.5403	No peak
0.005	0.5	4749.38	1.65997e+06	0.00286113	0.5718	No peak
0.05	5	6400.81	1.6246e+06	0.00393993	0.7207	No peak
0.125	12.5	12522.3	894551	0.0139984	0.8191	2.49
0.125	12.5	14414.1	1.27041e+06	0.011346	0.8825	5.29
0.125	12.5	24579.5	2.16214e+06	0.0113681	0.9194	7.3
0.25	25	18481.5	970954	0.0190344	0.8893	10.02
0.25	25	60194.7	3430460	0.0175471	0.9374	36.08
0.25	25	47411.3	2.12918e+06	0.0222674	0.9036	9
0.5	50	71163	1916461	0.0371325	0.9396	24.79
0.5	50	37621.3	1045811	0.0359734	0.9527	19.9
0.5	50	50853.2	1.17048e+06	0.0434464	0.9451	20.69
1	100	2.48994e+06	15398657	0.161699	0.9707	284.79
1	100	2.67335e+06	15766754	0.169556	0.9665	917.65
1	100	1.75263e+06	10151423	0.172649	0.9651	299.33
2.5	250	6981282	14720563	0.474254	0.9613	2038.57
2.5	250	3.44249e+06	7.35655e+06	0.467949	0.9781	571.87
2.5	250	8706802	18219832	0.477875	0.9657	2206.14
5	500	11821486	15179491	0.77878	0.9647	2.09e+19
5	500	12315499	19589448	0.62868	0.9644	2947.28
5	500	15602833	19165052	0.814129	0.9624	2626.64
7.5	750	18634874	15392240	1.21067	0.967	5721.2
7.5	750	21674732	18380486	1.17923	0.9541	3412.5
7.5	750	18912928	15718381	1.20324	0.9599	1385.99
10	1000	27441232	16943318	1.61959	0.9592	6786.53
10	1000	24541412	15322842	1.60162	0.9622	5313.94
10	1000	20453560	12915938	1.58359	0.958	3036.94

## Sheet: EBOV peptide 12
MRM analysis of EBOV peptide 12 in VLP spiked-in plasma
VLP protein concentration (µg/mL)	VLP protein content (ng)	Library Dot Product	signal-to-noise ratio (SN)
0	0	0.6497	No peak
0	0	0.5518	2.2
0	0	0.7275	4.46
0	0	0.6499	8.21e+18
0	0	0.6605	60.87
0.005	0.5	0.7562	No peak
0.05	5	0.665	19.24
0.125	12.5	0.8897	3.25
0.125	12.5	0.9067	8.2
0.125	12.5	0.9128	7.91
0.25	25	0.9333	24.91
0.25	25	0.9255	64.08
0.25	25	0.8637	5.63
0.5	50	0.9107	31.69
0.5	50	0.9295	38.63
0.5	50	0.9358	25.85
1	100	0.9258	119.66
1	100	0.9331	161.83
1	100	0.9322	114.54
2.5	250	0.9312	1.97e+18
2.5	250	0.9323	79.24
2.5	250	0.9311	442.6
5	500	0.9313	262.95
5	500	0.9339	1098.94
5	500	0.9321	269.78
7.5	750	0.934	730.44
7.5	750	0.9256	252.44
7.5	750	0.9243	104.51
10	1000	0.9298	888.02
10	1000	0.9313	998.36
10	1000	0.9315	356.22

## Sheet: SUDV peptide 8
MRM analysis of SUDV peptide 8 in VLP spiked-in plasma
VLP protein concentration (µg/mL)	VLP protein content (ng)	Peak area of peptide LGQGIPDHPLR - 601.8357++	Peak area of peptide LGPGIPDHPLR - 591.3369++ (heavy)	Peak area ratio	Library Dot Product	signal-to-noise ratio (SN)
0	0	743.566	133161	0.00558396	0.4989	2.6
0	0	904.66	105383	0.00858449	0.3567	No peak
0	0	70852	18507732	0.00382824	0.9633	36.14
0	0	11155.3	2.03129e+06	0.00549174	0.8551	No peak
0	0	26659	25485956	0.00104603	0.8038	No peak
0.005	0.5	3228.58	2179458	0.00148137	0.8556	No peak
0.0125	1.25	3230.02	1.00165e+06	0.00322469	0.8693	No peak
0.0125	1.25	4258.29	972834	0.0043772	0.81	3.52
0.0125	1.25	4173.53	2.1206e+06	0.00196809	0.9121	2.23
0.025	2.5	8165.07	1384027	0.0058995	0.8769	6.66
0.025	2.5	6578.53	1.17455e+06	0.00560088	0.9093	9.79
0.025	2.5	9615.73	2437303	0.00394523	0.9084	4.46
0.05	5	17619.8	2.0328e+06	0.00866775	0.8738	11.36
0.05	5	14160.3	1342070	0.0105511	0.9024	7.34
0.05	5	8718.57	998955	0.00872769	0.9157	8.15
0.5	50	210597	1.81157e+06	0.116251	0.9643	79.63
0.5	50	207543	1732592	0.119787	0.959	151.95
0.5	50	334616	2.66566e+06	0.125528	0.9571	276.02
1	100	4.69915e+06	10255156	0.458223	0.9707	1980.22
1	100	7733331	18229408	0.424223	0.9661	1736.29
1	100	4.80307e+06	9969108	0.481796	0.9723	2596.51
2.5	250	12667188	10516647	1.20449	0.9707	3514.31
2.5	250	24565984	21050526	1.167	0.9749	3616.03
2.5	250	9710072	8.13242e+06	1.194	0.9735	2091.43
5	500	47301116	20991688	2.25333	0.977	110397
5	500	20823352	9404012	2.21431	0.9746	116830
5	500	21416096	9905985	2.16194	0.9727	9193.85
7.5	750	34236012	9479064	3.61175	0.9741	7232.71
7.5	750	20372996	5559904	3.66427	0.9725	7471.95
7.5	750	60448628	18904732	3.19754	0.9814	1.25e+19
10	1000	75998032	18235238	4.16765	0.9788	28192.8
10	1000	33448122	8772966	3.81264	0.9721	7310.95
10	1000	52605024	13770288	3.82018	0.9763	4273.74

## Sheet: SUDV peptide 12
MRM analysis of SUDV peptide 12 in VLP spiked-in plasma
VLP protein concentration (µg/mL)	VLP protein content (ng)	Library Dot Product	signal-to-noise ratio (SN)
0	0	0.5452	No peak
0	0	0.6172	No peak
0	0	0.8177	93.59
0	0	0.8141	33.92
0	0	0.799	3.28
0.005	0.5	0.7849	8.01
0.0125	1.25	0.8183	14.68
0.0125	1.25	0.8161	28.56
0.0125	1.25	0.8108	12.72
0.025	2.5	0.8117	44.55
0.025	2.5	0.8207	57.64
0.025	2.5	0.8195	44.94
0.05	5	0.835	81.57
0.05	5	0.8234	65.16
0.05	5	0.8214	115.33
0.5	50	0.8167	1876.59
0.5	50	0.83	709.62
0.5	50	0.8293	1271.98
1	100	0.8222	1096.5
1	100	0.8228	2700.62
1	100	0.8205	2223.56
2.5	250	0.8266	3765.61
2.5	250	0.8168	3104.81
2.5	250	0.8194	3139.8
5	500	0.8194	4338.59
5	500	0.8195	3242.97
5	500	0.8234	5767.59
7.5	750	0.8192	3528.86
7.5	750	0.824	4404.43
7.5	750	0.8158	3590.91
10	1000	0.8197	1.49e+19
10	1000	0.8204	5627.05
10	1000	0.8191	2722.36
