# Supplementary material for: Species-specific quantification of circulating ebolavirus burden using VP40-derived peptide variants
Source: PLoS Pathog. 2021 Nov 8;17(11):e1010039. doi: 10.1371/journal.ppat.1010039 (PMC8601621; doi:10.1371/journal.ppat.1010039)
Supplement: S3 Table — (XLSX) [file ppat.1010039.s009.xlsx]

## Sheet: Sheet1
NHP model demographic information
Animal ID	Age (months)	Sex	Route for virus inoculation	Related figure in the main text
7284	48	M	intramuscular	Fig. 7
436	42	F	intramuscular	Fig. 7
6311	50	M	intramuscular	Fig. 6
NHP model viral load information information
Animal ID	Dya post-infection	Rep1	Rep2	Rep3	Mean	SD
7284	4	3030000	2630000	2980000	2880000	217945
	5	284000000	288000000	285000000	2.85667e+08	2.08167e+06
	6	6980000000	7360000000	7650000000	7330000000	3.36006e+08
	7	12100000000	12600000000	11600000000	12100000000	500000000
436	4	1260000000	1150000000	1200000000	1.20333e+09	5.50757e+07
	5	10700000000	11400000000	10200000000	1.07667e+10	6.02771e+08
	6	5460000000	5380000000	5560000000	5.46667e+09	9.0185e+07
6311	7				7910000000
